# Supplementary material for: Inactivation Kinetics of Listeria monocytogenes on Hard-Cooked Eggs Treated with Organic Acids
Source: Foods. 2025 Aug 27;14(17):2985. doi: 10.3390/foods14172985 (PMC12428107; doi:10.3390/foods14172985)
Supplement: Supplementary file 1 [file foods-14-02985-s001.zip]

Archive with 1 entries (1 files):
- foods-3794787-supplementary.pdf
